# Supplementary material for: Immunoinformatics Design and Identification of B-Cell Epitopes from Vespa affinis PLA1 Allergen
Source: Toxins (Basel). 2025 Jul 28;17(8):373. doi: 10.3390/toxins17080373 (PMC12390063; doi:10.3390/toxins17080373)
Supplement: Supplementary file 1 [file toxins-17-00373-s001.zip]

Archive with 1 entries (1 files):
- toxins-3731325-supplementary.pdf
